# Supplementary material for: Frequency of dengue virus–specific T cells is related to infection outcome in endemic settings
Source: JCI Insight. 2025 Feb 24;10(4):e179771. doi: 10.1172/jci.insight.179771 (PMC11949061; doi:10.1172/jci.insight.179771)
Supplement: Supporting data values [file jciinsight-10-179771-s170.xlsx]

## Sheet: Table 1
#	birth.year	sex	age	Age when sample was taken	cohort.year	infection history	Years since last infection	DENVcase
1	2001.59	F	10.4132	9	2012	1 DENV	3	Pre-Symptomatic
2	2001.55	F	13.4466	12	2015	2+ DENV	10	Pre-Inapparent
3	2002	M	7	6	2009	2+ DENV	4	Pre-Symptomatic
4	1997.03	F	12.9699	7	2010	2+ DENV	5	Pre-Symptomatic
5	1999.88	F	14.1205	11	2014	1 DENV	7	Pre-Symptomatic
6	2001.73	F	10.2735	9	2012	1 DENV	3	Pre-Inapparent
7	2001.2	M	10.8047	9	2012	1 DENV	8	Pre-Symptomatic
8	2001.31	F	10.6925	9	2012	1 DENV	3	Pre-Symptomatic
9	2000.31	M	9.69315	7	2010	1 DENV	5	Pre-Inapparent
10	1999.15	F	9.84932	6	2009	2+ DENV	5	Pre-Symptomatic
11	1996.9	F	12.0986	6	2009	1 DENV	2	Pre-Inapparent
12	2000.67	M	7.32514	5	2008	1 DENV	3	Pre-Inapparent
13	1996.24	M	12.7639	6	2009	2+ DENV	4	Pre-Inapparent
14	1995.45	F	13.5479	6	2009	2+ DENV	4	Pre-Symptomatic
15	1998.16	M	11.8356	7	2010	2+ DENV	4	Pre-Inapparent
16	1996.2	F	12.8049	6	2009	2+ DENV	3	Pre-Inapparent
17	1995.63	F	12.3716	5	2008	1 DENV	2	Pre-Inapparent
18	1995.44	M	13.5616	6	2009	2+ DENV	4	Pre-Inapparent
19	1998.72	M	13.279	9	2012	2+ DENV	7	Pre-Inapparent
20	1998.11	F	10.8904	6	2009	2+ DENV	4	Pre-Symptomatic
21	1995.93	M	13.0685	6	2009	2+ DENV	2	Pre-Inapparent
22	2001.31	F	13.6904	12	2015	2+ DENV	6	Pre-Inapparent
23	2001.88	M	5.11781	4	2007	1 DENV	1	Pre-Inapparent
24	NA	M	NA	4	2007	2+ DENV	3	Pre-Symptomatic
25	1999.68	F	12.3199	9	2012	1 DENV	3	Pre-Inapparent
26	2000.99	M	11.0109	9	2012	1 DENV	4	Pre-Inapparent
27	1996.75	F	14.2466	8	2011	2+ DENV	5	Pre-Inapparent
28	1997.06	M	11.9397	6	2009	2+ DENV	3	Pre-Symptomatic
29	1996.96	F	13.0356	7	2010	2+ DENV	4	Pre-Inapparent
30	1998.2	M	10.8	6	2009	2+ DENV	3	Pre-Symptomatic
31	2001.5	M	5.49589	4	2007	1 DENV	1	Pre-Symptomatic
32	1996.83	M	13.1726	7	2010	1 DENV	5	Pre-Symptomatic
33	1997.48	F	10.5192	5	2008	2+ DENV	3	Pre-Inapparent
34	2002.2	F	9.80227	9	2012	1 DENV	4	Pre-Inapparent
35	1995.43	M	14.5726	7	2010	2+ DENV	4	Pre-Symptomatic
36	2001.11	F	4.89315	3	2006	1 DENV	2	Pre-Inapparent
37	1996.66	M	12.3425	6	2009	2+ DENV	3	Pre-Symptomatic
38	1998.75	F	10.2466	6	2009	1 DENV	4	Pre-Inapparent
39	1998.92	M	10.0849	6	2009	1 DENV	4	Pre-Symptomatic
40	1998.1	M	10.8959	6	2009	2+ DENV	5	Pre-Symptomatic
41	1999.5	M	7.49863	4	2007	1 DENV	2	Pre-Inapparent
42	1999.98	M	9.02192	6	2009	2+ DENV	4	Pre-Inapparent
43	2001.66	M	6.34153	5	2008	1 DENV	3	Pre-Inapparent
44	1998.88	M	10.1233	6	2009	2+ DENV	4	Pre-Inapparent
45	2000.11	F	7.89162	5	2008	1 DENV	2	Pre-Inapparent
46	2001.68	M	7.32055	6	2009	1 DENV	3	Pre-Symptomatic
47	1999.23	M	8.77381	5	2008	1 DENV	3	Pre-Inapparent
48	1996.28	M	12.7203	6	2009	2+ DENV	5	Pre-Symptomatic
49	2001.4	F	8.60274	7	2010	2+ DENV	5	Pre-Inapparent
50	1998.53	F	12.4685	8	2011	2+ DENV	6	Pre-Symptomatic
51	1999.29	M	7.71233	4	2007	1 DENV	2	Pre-Inapparent
52	2002.67	M	9.33104	9	2012	2+ DENV	4	Pre-Inapparent
53	2002.75	F	5.24863	5	2008	1 DENV	2	Pre-Inapparent
54	2003.26	F	12.742	13	2016	1 DENV	2	Pre-Inapparent
55	2002.65	F	5.35246	5	2008	1 DENV	3	Pre-Inapparent
56	2003.02	F	6.98356	7	2010	2+ DENV	4	Pre-Inapparent
57	2002.73	M	11.2685	11	2014	1 DENV	8	Pre-Inapparent
58	2003.39	M	11.6055	12	2015	1 DENV	8	Pre-Symptomatic
59	2003.7	M	15.3041	16	2019	1 DENV	12	Pre-Symptomatic
60	2002.99	M	6.00548	6	2009	2+ DENV	3	Pre-Symptomatic
61	2004.05	M	3.95082	5	2008	1 DENV	1	Pre-Inapparent
62	2004.22	M	10.7824	12	2015	1 DENV	7	Pre-Inapparent
63	2004.25	F	7.75137	9	2012	1 DENV	5	Pre-Inapparent
64	2003.69	F	8.31168	9	2012	1 DENV	2	Pre-Inapparent
65	2004.52	F	7.48087	9	2012	2+ DENV	2	Pre-Inapparent
66	2002.23	M	11.7699	11	2014	1 DENV	2	Pre-Inapparent
67	2005.43	M	6.57212	9	2012	1 DENV	2	Pre-Inapparent
68	2006.11	F	5.88993	9	2012	1 DENV	3	Pre-Symptomatic
69	2009.54	F	4.46027	11	2014	1 DENV	2	Pre-Inapparent
70	2007.38	F	7.61644	12	2015	1 DENV	3	Pre-Inapparent
71	2014.01	M	2.9863	14	2017	2+ DENV	2	Pre-Inapparent

## Sheet: Fig. 1A
	CD4+ T cell responses out of AIM+
	pre- symp.	pre- inapp.
	0.023	0.1
	0.01	0.018
	0.02166	0.045
	0.233	0.11
	0.24	0.01
	0.01	0.084
	0.43	0.057
	0.263	0.05014
	0.042	0.01
	0.065	0.139
	0.033	0.045
	0.01	0.13
	0.01	0.083
	0.01	0.01
	0.054	0.025
	0.01	0.132
	0.26	0.13
	0.01	0.01
	0.01	0.017
	0.01	0.01
	0.52	0.103
	0.01	0.01
	0.01	0.01
	0.01	0.01
	0.111	0.01013
		0.129
		0.01
		0.01
		1.58
		0.133
		0.098
		0.01
		0.033
		0.01
		0.094
		0.071
		0.01
		0.031
		0.066
		0.01
		0.238
		0.119
		0.01
		0.08
		0.033
		0.036

## Sheet: Fig. 1B
	CD4+ T cell memory responses out of AIM+
	1 DENV		2+ DENV
	pre- symp.	pre- inapp.	pre- symp.	pre- inapp.
	0.023	0.018	0.01	0.1
	0.233	0.045	0.02166	0.084
	0.24	0.11	0.43	0.057
	0.01	0.01	0.263	0.05014
	0.01	0.01	0.042	0.139
	0.01	0.01	0.065	0.045
	0.26	0.025	0.033	0.13
	0.01	0.132	0.01	0.083
	0.01	0.01	0.054	0.13
	0.01	0.103	0.01	0.01
	0.111	0.01	0.01	0.017
		0.01	0.01	0.01
		0.01013	0.52	0.129
		0.01	0.01	1.58
		0.01		0.098
		0.133		0.094
		0.01		0.238
		0.033		0.036
		0.01
		0.071
		0.01
		0.031
		0.066
		0.01
		0.119
		0.01
		0.08
		0.033

## Sheet: Fig. 1C
	CD4+ Th subsets out of AIM+
	CCR6-CXCR3+			CCR6+CXCR3+			CCR6+CXCR3-			CCR6-CXCR3-
	pre- symp.	pre- inapp.		pre- symp.	pre- inapp.		pre- symp.	pre- inapp.		pre- symp.	pre- inapp.
	34.8	35.8		17.4	13.1		0.001	15.3		47.8	35.8
	45.5	19.2		9.09	26.9		9.09	38.5		36.4	15.4
	25.9	68.4		24.7	0.001		32.6	0.001		16.7	31.6
	27	25.3		14.9	30.7		23	28		35.1	16
	29.6	24.6		21.5	20.4		24	25.4		24.9	29.6
	33.6	20.4		30.4	20.4		10.4	27.8		25.6	31.5
	21.6	38.2		21.6	14.7		17.6	23.5		39.2	23.5
	34.3	14.5		5.71	13.7		8.57	40.3		51.4	31.5
	4.44	22		24.4	8		22.2	14		48.9	56
	11.1	27.5		37.5	27		25	14.6		26.4	30.9
	23.8	45.2		16.6	8.22		22.3	13.7		37.3	32.9
	42.5	45.8		11.3	16.7		11.4	16.7		34.8	20.8
	24.5	23.7		12.8	4.39		31.9	29.8		30.9	42.1
		41.7			11.5			12.5			34.4
		70.6			11.8			0.001			17.6
		23.7			21.6			28.9			25.8
		37.5			12.5			0.001			50
		30.5			3.82			7.63			58
		43.1			17.2			18.7			21
		21.2			6.73			27.9			44.2
		7.73			7.18			32.6			52.5
		21.1			9.86			32.4			36.6
		26.5			22.4			23.5			27.6
		15.8			2.5			9.17			72.5
		44.7			10.5			7.89			36.8
		10.4			0.001			17.9			71.6
		15.2			9.76			26.8			48.2
		40.1			18.2			19.7			21.9
		8.33			4.86			6.94			79.9
		20.2			8.08			3.03			68.7
		15			5			27.5			52.5

## Sheet: Fig. 1D
	CD4+ Memory T cells out of AIM+
	CD45RA+ CCR7+ (Tn)			CD45RA- CCR7+ (Tcm)			CD45RA- CCR7- (Tem)			CD45RA+ CCR7- (Temra)
	pre- symp.	pre- inapp.		pre- symp.	pre- inapp.		pre- symp.	pre- inapp.		pre- symp.	pre- inapp.
	21.7	23.9		44.4	37.5		43.5	35.2		0	3.41
	45.5	15.4		37.5	42.3		45.5	42.3		0	0
	14.2	5.26		32.3	36.8		41.4	47.4		0	10.5
	26.6	3.33		42.6	44		35.5	50.7		0.4	2
	12.6	12		47.1	41.5		54.3	45.1		0.85	1.41
	9	9.26		14.3	33.3		48.4	55.6		0	1.85
	13.7	32.4		42.2	44.1		39.2	23.5		0	0
	20	9.68		31.9	43.5		65.7	43.5		0	3.23
	24.4	22		38.6	46		33.3	32		0	0
	13.9	15.2		39.7	46.1		54.2	38.2		0	0.56
	7.83	15.1		19.1	39.7		52.7	42.5		0.9	2.74
	16.7	33.3			33.3		42.6	33.3		1.08	0
	9.57	14			30.7		71.3	52.6		0	2.63
		4.17			37.5			53.1			5.21
		47.1			17.6			17.6			17.6
		10.3			41.2			48.5			0
		50			37.5			12.5			0
		31.3			23.7			43.5			1.53
		8.69			34.3			53.3			3.67
		1.92			11.5			85.6			0.96
		24.9			30.9			42.5			1.66
		26.8			40.8			29.6			2.82
		18.4			27.6			46.9			7.14
		55			22.5			15.8			6.67
		34.2			47.4			18.4			0
		43.3			32.8			22.4			1.49
		16.5			26.2			55.5			1.83
		33.6			44.5			21.9			0
		25.7			13.2			59			2.08
		33.3			44.4			22.2			0
		45			2.5			47.5			5

## Sheet: Fig. 2A
CD8+ T cell memory responses
	pre- symp.	pre- inapp.
	0.1	0.14
	0.01	0.01
	0.01	0.01
	0.04	0.01
	0.016	0.02
	0.01	0.178
	0.09	0.03
	0.11	0.12
	0.022	0.03
	0.01	0.13
	0.026	0.01
	0.06	0.024
	0.01	0.01
	0.11	0.01
	0.01	0.027
	0.01	0.19
	0.48	0.13
	0.02	0.06
	0.01	0.051
	0.08	0.01
	0.01	0.14
	0.01	0.01
	0.01	0.029
	0.093	0.019
		0.01
		0.07
		0.01
		0.17
		0.01
		0.01
		0.04
		0.1
		0.028
		0.024
		0.01
		0.038
		0.01
		0.01
		0.02
		0.07
		0.01
		0.028
		0.06

## Sheet: Fig. 2B
	CD8+ T cell responses out of AIM+
	1 DENV		2+ DENV
	pre- symp.	pre- inapp.	pre- symp.	pre- inapp.
	0.1	0.01	0.01	0.14
	0.04	0.01	0.01	0.02
	0.016	0.01	0.09	0.178
	0.01	0.03	0.11	0.12
	0.01	0.01	0.022	0.03
	0.11	0.024	0.01	0.13
	0.48	0.01	0.026	0.01
	0.01	0.13	0.06	0.027
	0.01	0.06	0.01	0.19
	0.01	0.051	0.01	0.14
	0.093	0.01	0.02	0.029
		0.01	0.08	0.07
		0.019	0.01	0.17
		0.01		0.1
		0.01		0.01
		0.01		0.06
		0.01
		0.04
		0.028
		0.024
		0.01
		0.038
		0.01
		0.02
		0.07
		0.01
		0.028

## Sheet: Fig. 2C
	CD8+ Memory T cells out of AIM+
	CD45RA+ CCR7+ (Tn)			CD45RA- CCR7+ (Tcm)			CD45RA- CCR7- (Tem)			CD45RA+ CCR7- (Temra)
	pre- symp.	pre- inapp.		pre- symp.	pre- inapp.		pre- symp.	pre- inapp.		pre- symp.	pre- inapp.
	33.3	11.1		6.06	0.97		39.4	28.5		30.3	59.4
	43.8	42.9		0	7.14		0	7.14		0	42.9
	11.8	16.5		3.9	3.3		33.8	45.1		36.4	35.2
	70.8	26.7		0	0		9.09	6.67		21.2	66.7
	24.9	16.4		3.28	0		18	9.09		38.8	74.5
	25	12.3		8.84	3.85		16.3	13.1		41.5	70.8
	10.7	39.8		0	3.57		12.5	13.3		43.8	43.4
	17.2	35.8		5.88	1.32		17.6	13.2		64.7	49.7
	23.3	76.9		0	0		9.23	15.4		20	7.69
		33.3		4.42	0		35.7	8.33		34.9	58.3
		8.25		0	0		10	1.03		65	90.7
		11.5		5.87	7.38		52.8	41.8		30.7	39.3
		38.5		4.78	5.13		50.3	12.8		27.7	43.6
		23.7		1.37	7.89		4.11	21.1		71.2	47.4
		28			4			32			36
		13.8			5.07			26.8			54.3
		2			4			32			62
		13.3			5.52			38.7			42.5
		22.5			7.87			18			51.7
		28.6			0			7.14			64.3
		34.5			0			6.9			58.6
		27.3			4.55			9.09			59.1
		60			6.67			6.67			26.7
		60			4.62			6.15			29.2
		25			0			20			55
		41.2			5.88			5.88			47.1
		16.2			8.11			31.1			44.6

## Sheet: Fig. 3
	CD4+ T cell responses AIM+
	<1:80			>1:81
	pre- symp.	pre- inapp.		pre- symp.	pre- inapp.
	0.01	0.01		0.023	0.11
	0.01	0.01		0.02166	0.084
	0.054	0.017		0.233	0.05014
	0.01	0.103		0.111	0.139
	0.01	0.01		0.263	0.045
	0.24	0.01		0.033	0.132
	0.43	1.58		0.26	0.13
	0.065	0.01		0.01	0.01
	0.01	0.01		0.01	0.01
	0.01	0.01		0.042	0.01013
	0.01	0.031		0.52	0.129
	0.01	0.036		0.01	0.098
	0.01	0.119			0.033
		0.036			0.094
		0.01			0.01
		0.057			0.08
		0.025			0.033
		0.01			0.1
		0.133			0.045
		0.071			0.13
		0.018			0.083
		0.01			0.01
					0.238
					0.01
		Pre-Symptomatic <1:80
		AIM-	9
		AIM+	4
		Pre-Symptomatic >1:80
		AIM-	3
		AIM+	9
		Pre-Inapparent <1:80
		AIM-	10
		AIM+	12
		Pre-Inapparent >1:80
		AIM-	4
		AIM+	18

## Sheet: Table 2
		HLA Phenotype
#	DENVcase	HLA-A Allele 1	HLA-A Allele 2	HLA-B Allele 1	HLA-B Allele 2	HLA-C Allele 1	HLA-C Allele 2	HLA-DPB1 Allele 1	HLA-DPB1 Allele 2	HLA-DQA1 Allele 1	HLA-DQA1 Allele 2	HLA-DQB1 Allele 1	HLA-DQB1 Allele 2	HLA-DRB1 Allele 1	HLA-DRB1 Allele 2	HLA-DRB3 Allele 1	HLA-DRB3 Allele 2	HLA-DRB4 Allele 1	HLA-DRB4 Allele 2	HLA-DRB5 Allele 1	HLA-DRB5 Allele 2
1	Pre-Symptomatic	A*02:01	A*24:02	B*40:02	B*50:01	C*02:02	C*04:01	DPB1*01:01	DPB1*10:01	DQA1*05:01	DQA1*05:01	DQB1*03:01	DQB1*03:01	DRB1*11:01	DRB1*13:03	DRB3*01:01	DRB3*02:02
2	Pre-Inapparent	A*25:01	A*26:01	B*08:01	B*18:01	C*03:04	C*12:03	DPB1*17:01	DPB1*17:01	DQA1*01:01	DQA1*05:01	DQB1*03:01	DQB1*05:01	DRB1*10:01	DRB1*13:04	DRB3*02:02
3	Pre-Symptomatic	A*24:02	A*24:02	B*40:02	B*40:02	C*03:05	C*03:05	DPB1*04:02	DPB1*04:02	DQA1*03:01	DQA1*03:01	DQB1*03:02	DQB1*03:02	DRB1*04:07	DRB1*04:07			DRB4*01:01	DRB4*01:01
4	Pre-Symptomatic	A*02:01	A*31:01	B*35:20	B*35:20	C*04:01	C*06:02	DPB1*04:02	DPB1*04:02	DQA1*01:01	DQA1*03:01	DQB1*04:02	DQB1*05:01	DRB1*01:01	DRB1*04:10			DRB4*01:01
5	Pre-Symptomatic	A*30:01	A*68:02	B*13:02	B*15:10	C*03:04	C*06:02	DPB1*01:01	DPB1*17:01	DQA1*02:01	DQA1*05:01	DQB1*02:01	DQB1*02:02	DRB1*03:01	DRB1*07:01	DRB3*02:02		DRB4*01:01
6	Pre-Inapparent	A*24:02	A*24:02	B*35:01	B*40:02	C*03:04	C*04:01	DPB1*04:01	DPB1*04:02	DQA1*03:01	DQA1*05:01	DQB1*03:02	DQB1*03:02	DRB1*04:07	DRB1*14:02	DRB3*01:01		DRB4*01:01
7	Pre-Symptomatic	A*68:03	A*68:03	B*35:12	B*39:11	C*04:01	C*07:02	DPB1*04:02	DPB1*14:01	DQA1*03:01	DQA1*04:01	DQB1*03:02	DQB1*04:02	DRB1*04:03	DRB1*08:02			DRB4*01:01
8	Pre-Symptomatic	A*02:01	A*02:01	B*39:02	B*51:01	C*03:04	C*16:01	DPB1*02:01	DPB1*03:01	DQA1*03:01	DQA1*03:01	DQB1*03:02	DQB1*03:02	DRB1*04:03	DRB1*04:04			DRB4*01:01	DRB4*01:01
9	Pre-Inapparent	A*02:01	A*02:01	B*07:02	B*52:01	C*03:03	C*07:02	DPB1*04:02	DPB1*14:01	DQA1*03:01	DQA1*03:01	DQB1*03:02	DQB1*06:02	DRB1*15:03	DRB1*15:03			DRB4*01:01	DRB4*01:01	DRB5*01:01	DRB5*01:01
10	Pre-Symptomatic	A*24:02	A*33:03	B*15:10	B*51:01	C*03:04	C*16:01	DPB1*04:02	DPB1*04:02	DQA1*05:01	DQA1*05:01	DQB1*03:01	DQB1*03:01	DRB1*11:04	DRB1*13:04	DRB3*02:02	DRB3*02:02
11	Pre-Inapparent	A*24:02	A*68:01	B*39:05	B*40:02	C*07:02	C*07:02	DPB1*04:02	DPB1*04:02	DQA1*03:01	DQA1*05:01	DQB1*03:02	DQB1*03:02	DRB1*04:03	DRB1*14:02			DRB4*01:01	DRB4*01:01
12	Pre-Inapparent	A*01:01	A*24:02	B*40:02	B*57:01	C*03:05	C*06:02	DPB1*03:01	DPB1*04:02	DQA1*03:01	DQA1*05:01	DQB1*03:01	DQB1*03:02	DRB1*04:07	DRB1*14:06	DRB3*01:01		DRB4*01:01
13	Pre-Inapparent	A*11:01	A*26:01	B*40:01	B*58:01	C*03:02	C*03:02	DPB1*02:01	DPB1*04:02	DQA1*03:01	DQA1*05:01	DQB1*02:01	DQB1*03:02	DRB1*03:01	DRB1*04:07	DRB3*02:02		DRB4*01:01
14	Pre-Symptomatic	A*01:01	A*03:01	B*41:02	B*41:02	C*12:03	C*17:01	DPB1*04:01	DPB1*04:02	DQA1*03:01	DQA1*03:01	DQB1*03:01	DQB1*03:02	DRB1*04:07	DRB1*11:04	DRB3*02:02		DRB4*01:01
15	Pre-Inapparent	A*24:02	A*34:02	B*35:01	B*38:01	C*04:01	C*12:03	DPB1*04:01	DPB1*18:01	DQA1*01:01	DQA1*01:01	DQB1*05:01	DQB1*05:03	DRB1*12:01	DRB1*14:01	DRB3*01:01	DRB3*01:01
16	Pre-Inapparent
17	Pre-Inapparent	A*02:01	A*24:02	B*35:12	B*39:05	C*04:01	C*07:02	DPB1*04:02	DPB1*14:01	DQA1*03:01	DQA1*04:01	DQB1*03:02	DQB1*04:02	DRB1*04:07	DRB1*08:02			DRB4*01:01
18	Pre-Inapparent	A*02:01	A*11:01	B*07:02	B*35:12	C*04:01	C*07:02	DPB1*04:01	DPB1*04:02	DQA1*01:02	DQA1*03:01	DQB1*03:02	DQB1*06:02	DRB1*04:11	DRB1*15:01			DRB4*01:01		DRB5*01:01
19	Pre-Inapparent	A*02:01	A*03:01	B*44:02	B*50:01	C*05:01	C*06:02	DPB1*01:01	DPB1*04:01	DQA1*01:01	DQA1*01:01	DQB1*05:01	DQB1*05:01	DRB1*01:01	DRB1*13:02	DRB3*03:01
20	Pre-Symptomatic	A*01:01	A*24:02	B*40:02	B*52:01	C*03:03	C*03:03	DPB1*04:02	DPB1*04:02	DQA1*03:01	DQA1*03:01	DQB1*03:02	DQB1*03:02	DRB1*04:07	DRB1*04:11			DRB4*01:01	DRB4*01:01
21	Pre-Inapparent	A*02:01	A*33:01	B*15:03	B*15:03	C*02:10	C*02:10	DPB1*03:01	DPB1*17:01	DQA1*01:01	DQA1*04:01	DQB1*04:02	DQB1*05:01	DRB1*08:07	DRB1*10:01
22	Pre-Inapparent	A*68:01	A*68:01	B*40:02	B*40:04	C*03:04	C*03:04	DPB1*04:01	DPB1*04:01	DQA1*03:01	DQA1*03:01	DQB1*03:02	DQB1*03:02	DRB1*04:07	DRB1*04:07			DRB4*01:03	DRB4*01:03
23	Pre-Inapparent	A*02:33	A*31:01	B*15:08	B*39:02	C*07:02	C*07:02	DPB1*03:01	DPB1*04:02	DQA1*03:01	DQA1*05:01	DQB1*03:02	DQB1*03:02	DRB1*04:04	DRB1*14:06	DRB3*01:01		DRB4*01:01
24	Pre-Symptomatic	A*02:05	A*03:01	B*44:03	B*50:01	C*03:03	C*06:02	DPB1*85:01	DPB1*85:01	DQA1*01:02	DQA1*02:01	DQB1*02:02	DQB1*05:02	DRB1*07:01	DRB1*16:02			DRB4*01:01		DRB5*02:02
25	Pre-Inapparent	A*03:01	A*24:02	B*35:01	B*40:02	C*03:05	C*04:01	DPB1*04:02	DPB1*04:02	DQA1*05:01	DQA1*05:01	DQB1*03:01	DQB1*03:01	DRB1*03:02	DRB1*04:07	DRB3*01:01		DRB4*01:01
26	Pre-Inapparent	A*02:06	A*68:01	B*35:01	B*39:08	C*04:01	C*07:02	DPB1*04:01	DPB1*14:01	DQA1*03:01	DQA1*04:01	DQB1*03:02	DQB1*04:02	DRB1*04:07	DRB1*08:02			DRB4*01:01
27	Pre-Inapparent	A*24:02	A*68:07	B*35:17	B*39:08	C*04:01	C*07:02	DPB1*02:01	DPB1*04:02	DQA1*03:01	DQA1*05:01	DQB1*03:02	DQB1*03:02	DRB1*04:03	DRB1*14:06	DRB3*01:01		DRB4*01:01
28	Pre-Symptomatic	A*24:02	A*24:02	B*35:43	B*35:43	C*01:02	C*07:02	DPB1*04:02	DPB1*04:02	DQA1*03:01	DQA1*05:01	DQB1*03:01	DQB1*03:02	DRB1*04:07	DRB1*14:02	DRB3*01:01		DRB4*01:01
29	Pre-Inapparent	A*02:01	A*68:03	B*35:01	B*52:01	C*03:03	C*04:01	DPB1*04:02	DPB1*14:01	DQA1*03:01	DQA1*03:01	DQB1*03:02	DQB1*03:02	DRB1*04:07	DRB1*04:07			DRB4*01:01	DRB4*01:01
30	Pre-Symptomatic	A*02:01	A*30:02	B*07:02	B*35:17	C*04:01	C*07:01	DPB1*04:02	DPB1*04:02	DQA1*01:02	DQA1*03:01	DQB1*03:02	DQB1*05:01	DRB1*04:07	DRB1*11:01	DRB3*02:02		DRB4*01:01
31	Pre-Symptomatic	A*01:01	A*02:01	B*08:01	B*15:15	C*01:02	C*07:01	DPB1*02:01	DPB1*04:02	DQA1*01:02	DQA1*03:01	DQB1*03:02	DQB1*06:02	DRB1*04:04	DRB1*15:01			DRB4*01:01		DRB5*01:01
32	Pre-Symptomatic	A*24:02	A*68:03	B*35:26	B*40:11	C*03:04	C*04:01	DPB1*04:02	DPB1*04:02	DQA1*03:01	DQA1*03:01	DQB1*03:02	DQB1*03:02	DRB1*04:07	DRB1*04:07			DRB4*01:01	DRB4*01:01
33	Pre-Inapparent	A*30:02	A*31:01	B*08:01	B*39:11	C*07:01	C*07:02	DPB1*02:01	DPB1*04:01	DQA1*03:01	DQA1*05:01	DQB1*02:01	DQB1*04:02	DRB1*03:01	DRB1*04:11	DRB3*02:02		DRB4*01:01
34	Pre-Inapparent	A*23:05	A*68:03	B*07:02	B*35:43	C*01:02	C*07:02	DPB1*01:01	DPB1*04:02	DQA1*01:02	DQA1*03:01	DQB1*03:02	DQB1*06:02	DRB1*04:07	DRB1*15:03			DRB4*01:01		DRB5*01:01
35	Pre-Symptomatic	A*02:01	A*02:06	B*40:02	B*51:01	C*03:05	C*15:02	DPB1*04:01	DPB1*05:01	DQA1*03:01	DQA1*05:01	DQB1*03:01	DQB1*03:02	DRB1*04:07	DRB1*11:02	DRB3*02:02		DRB4*01:01
36	Pre-Inapparent	A*24:02	A*24:02	B*35:26	B*35:26	C*04:01	C*04:01	DPB1*04:02	DPB1*04:02	DQA1*03:01	DQA1*03:01	DQB1*03:02	DQB1*03:02	DRB1*04:07	DRB1*04:07			DRB4*01:01	DRB4*01:01
37	Pre-Symptomatic	A*03:01	A*68:01	B*15:10	B*35:01	C*03:04	C*04:01	DPB1*01:01	DPB1*04:02	DQA1*01:01	DQA1*03:01	DQB1*04:02	DQB1*05:01	DRB1*04:11	DRB1*04:11			DRB4*01:01	DRB4*01:01
38	Pre-Inapparent	A*03:01	A*23:01	B*49:01	B*58:01	C*07:01	C*07:01	DPB1*01:01	DPB1*13:01	DQA1*01:02	DQA1*01:02	DQB1*05:01	DQB1*06:09	DRB1*13:02	DRB1*13:02	DRB3*03:01	DRB3*03:01
39	Pre-Symptomatic	A*31:01	A*32:01	B*40:02	B*40:02	C*03:05	C*03:05	DPB1*04:02	DPB1*17:01	DQA1*03:01	DQA1*05:01	DQB1*03:01	DQB1*03:02	DRB1*04:07	DRB1*11:01	DRB3*02:02		DRB4*01:01
40	Pre-Symptomatic	A*02:01	A*24:02	B*15:15	B*35:43	C*01:02	C*01:02	DPB1*03:01	DPB1*04:02	DQA1*03:01	DQA1*05:01	DQB1*03:01	DQB1*03:01	DRB1*14:02	DRB1*14:02	DRB3*01:01	DRB3*01:01	DRB4*01:01	DRB4*01:01
41	Pre-Inapparent	A*24:02	A*24:02	B*35:12	B*35:43	C*01:02	C*04:01	DPB1*04:02	DPB1*04:02	DQA1*03:01	DQA1*04:01	DQB1*03:02	DQB1*04:02	DRB1*04:07	DRB1*08:02			DRB4*01:01
42	Pre-Inapparent	A*02:01	A*68:03	B*15:15	B*35:43	C*01:02	C*01:02	DPB1*04:02	DPB1*04:02	DQA1*03:01	DQA1*03:01	DQB1*03:02	DQB1*03:02	DRB1*04:04	DRB1*04:04			DRB4*01:01	DRB4*01:01
43	Pre-Inapparent	A*02:06	A*68:01	B*39:08	B*52:01	C*03:03	C*07:02	DPB1*04:02	DPB1*13:01	DQA1*03:01	DQA1*03:01	DQB1*03:02	DQB1*03:02	DRB1*04:07	DRB1*04:11			DRB4*01:01	DRB4*01:01
44	Pre-Inapparent	A*30:02	A*30:02	B*14:01	B*27:05	C*02:02	C*08:02	DPB1*04:01	DPB1*04:02	DQA1*01:02	DQA1*02:01	DQB1*02:02	DQB1*06:02	DRB1*07:01	DRB1*07:01			DRB4*01:03	DRB4*01:03
45	Pre-Inapparent	A*24:02	A*74:01	B*15:03	B*40:02	C*02:10	C*03:04	DPB1*02:01	DPB1*05:01	DQA1*01:02	DQA1*03:01	DQB1*03:02	DQB1*06:09	DRB1*04:17	DRB1*13:02	DRB3*03:01		DRB4*01:01
46	Pre-Symptomatic	A*02:05	A*68:01	B*40:02	B*40:02	C*03:04	C*06:02	DPB1*04:01	DPB1*14:01	DQA1*03:01	DQA1*03:01	DQB1*02:02	DQB1*03:02	DRB1*04:07	DRB1*07:01			DRB4*01:01	DRB4*01:01
47	Pre-Inapparent	A*01:01	A*25:01	B*15:01	B*56:01	C*02:02	C*03:03	DPB1*10:01	DPB1*17:01	DQA1*01:01	DQA1*01:03	DQB1*05:01	DQB1*06:03	DRB1*01:03	DRB1*13:01	DRB3*02:02
48	Pre-Symptomatic	A*24:02	A*33:03	B*35:01	B*51:01	C*03:05	C*16:01	DPB1*06:01	DPB1*14:01	DQA1*02:01	DQA1*03:01	DQB1*03:02	DQB1*03:02	DRB1*04:07	DRB1*07:01			DRB4*01:01	DRB4*01:01
49	Pre-Inapparent	A*68:01	A*68:01	B*15:01	B*40:02	C*03:03	C*03:03	DPB1*03:01	DPB1*03:01	DQA1*03:01	DQA1*03:01	DQB1*03:02	DQB1*03:02	DRB1*04:03	DRB1*04:07			DRB4*01:01	DRB4*01:01
50	Pre-Symptomatic	A*02:01	A*68:01	B*49:01	B*49:01	C*07:01	C*07:01	DPB1*03:01	DPB1*13:01	DQA1*03:01	DQA1*03:01	DQB1*02:02	DQB1*03:02	DRB1*04:07	DRB1*09:01			DRB4*01:01	DRB4*01:01
51	Pre-Inapparent	A*02:06	A*68:02	B*14:02	B*40:11	C*03:04	C*08:02	DPB1*04:01	DPB1*04:01	DQA1*01:01	DQA1*04:01	DQB1*04:02	DQB1*05:01	DRB1*01:02	DRB1*08:02
52	Pre-Inapparent	A*02:01	A*23:01	B*07:02	B*44:03	C*03:03	C*07:02	DPB1*01:01	DPB1*05:01	DQA1*01:02	DQA1*01:02	DQB1*05:01	DQB1*06:02	DRB1*13:02	DRB1*15:01	DRB3*03:01				DRB5*01:01
53	Pre-Inapparent	A*24:02	A*68:03	B*15:30	B*15:30	C*01:02	C*01:02	DPB1*02:01	DPB1*14:01	DQA1*03:01	DQA1*05:01	DQB1*03:02	DQB1*03:02	DRB1*04:07	DRB1*14:06	DRB3*01:01		DRB4*01:01
54	Pre-Inapparent	A*02:01	A*24:02	B*35:01	B*52:01	C*03:03	C*04:01	DPB1*04:02	DPB1*04:02	DQA1*04:01	DQA1*05:01	DQB1*03:01	DQB1*04:02	DRB1*08:02	DRB1*14:06	DRB3*01:01
55	Pre-Inapparent	A*02:01	A*68:02	B*35:23	B*41:01	C*04:01	C*07:01	DPB1*03:01	DPB1*03:01	DQA1*03:01	DQA1*04:01	DQB1*03:02	DQB1*04:02	DRB1*04:07	DRB1*08:02			DRB4*01:01
56	Pre-Inapparent	A*02:01	A*24:02	B*15:01	B*35:12	C*01:02	C*04:01	DPB1*04:02	DPB1*04:02	DQA1*03:01	DQA1*04:01	DQB1*03:02	DQB1*04:02	DRB1*04:07	DRB1*08:02			DRB4*01:01
57	Pre-Inapparent	A*02:01	A*33:01	B*14:02	B*52:01	C*03:03	C*08:02	DPB1*02:01	DPB1*04:02	DQA1*05:01	DQA1*05:01	DQB1*03:01	DQB1*03:02	DRB1*04:04	DRB1*11:01	DRB3*02:02		DRB4*01:01
58	Pre-Symptomatic	A*02:01	A*33:01	B*14:02	B*35:43	C*01:02	C*08:02	DPB1*02:01	DPB1*14:01	DQA1*01:01	DQA1*03:01	DQB1*03:02	DQB1*05:01	DRB1*01:02	DRB1*04:07			DRB4*01:01
59	Pre-Symptomatic	A*02:05	A*68:03	B*40:02	B*53:01	C*04:01	C*04:01	DPB1*04:02	DPB1*04:02	DQA1*01:02	DQA1*03:01	DQB1*03:02	DQB1*06:02	DRB1*04:07	DRB1*11:01	DRB3*02:02		DRB4*01:01
60	Pre-Symptomatic	A*02:01	A*23:01	B*49:01	B*52:01	C*03:03	C*07:01	DPB1*04:02	DPB1*04:02	DQA1*03:01	DQA1*05:01	DQB1*03:01	DQB1*03:02	DRB1*13:04	DRB1*13:04	DRB3*02:02	DRB3*02:02
61	Pre-Inapparent	A*03:01	A*30:02	B*14:02	B*44:03	C*08:02	C*16:01	DPB1*04:02	DPB1*13:01	DQA1*03:01	DQA1*05:01	DQB1*03:01	DQB1*03:02	DRB1*04:02	DRB1*12:01	DRB3*02:02		DRB4*01:01
62	Pre-Inapparent	A*02:01	A*02:01	B*38:01	B*38:01	C*07:05	C*12:03	DPB1*02:01	DPB1*04:02	DQA1*01:03	DQA1*04:01			DRB1*03:02	DRB1*13:01	DRB3*01:01	DRB3*01:01
63	Pre-Inapparent	A*02:01	A*24:02	B*15:15	B*35:43	C*01:02	C*01:02	DPB1*03:01	DPB1*04:02	DQA1*03:01	DQA1*05:01	DQB1*03:01	DQB1*03:02	DRB1*04:10	DRB1*14:06	DRB3*01:01		DRB4*01:01
64	Pre-Inapparent	A*02:01	A*24:02	B*40:02	B*45:01	C*03:05	C*16:01	DPB1*04:02	DPB1*05:01	DQA1*03:01	DQA1*05:01	DQB1*03:01	DQB1*03:02	DRB1*04:07	DRB1*12:01	DRB3*02:02		DRB4*01:01
65	Pre-Inapparent	A*02:01	A*02:01			C*02:02	C*07:02	DPB1*04:01	DPB1*04:02	DQA1*04:01	DQA1*05:01	DQB1*03:01	DQB1*04:02	DRB1*08:02	DRB1*11:01	DRB3*02:02
66	Pre-Inapparent	A*02:01	A*24:02	B*35:17	B*44:03	C*03:05	C*04:01	DPB1*04:01	DPB1*04:02	DQA1*04:01	DQA1*04:01	DQB1*03:02	DQB1*04:02	DRB1*04:02	DRB1*08:02			DRB4*01:01
67	Pre-Inapparent	A*03:01	A*24:02	B*15:01	B*44:03	C*01:02	C*01:02	DPB1*04:02	DPB1*04:02	DQA1*03:01	DQA1*03:01	DQB1*03:01	DQB1*03:02	DRB1*04:07	DRB1*12:01	DRB3*02:02		DRB4*01:01
68	Pre-Symptomatic	A*26:01	A*68:02	B*38:01	B*53:01	C*04:01	C*12:03	DPB1*04:01	DPB1*04:01	DQA1*03:01	DQA1*04:01	DQB1*04:02	DQB1*04:02	DRB1*03:02	DRB1*04:02	DRB3*01:01		DRB4*01:01
69	Pre-Inapparent	A*30:02	A*31:01	B*08:01	B*39:02	C*03:04	C*07:01	DPB1*04:02	DPB1*04:02	DQA1*03:01	DQA1*05:01	DQB1*02:01	DQB1*04:02	DRB1*03:01	DRB1*04:05	DRB3*02:02		DRB4*01:01
70	Pre-Inapparent	A*02:01	A*30:02	B*14:02	B*39:08	C*07:41	C*08:02	DPB1*04:01	DPB1*04:02	DQA1*01:01	DQA1*01:01	DQB1*04:02	DQB1*05:01	DRB1*01:01	DRB1*08:02
71	Pre-Inapparent	A*03:01	A*23:01	B*07:02	B*07:02	C*07:02	C*07:02	DPB1*03:01	DPB1*04:02	DQA1*01:02	DQA1*03:01	DQB1*02:02	DQB1*05:02	DRB1*09:01	DRB1*15:01			DRB4*01:01		DRB5*01:01

[truncated: 5 more sheets: Fig. S3A, Fig. S3B, Fig. S4, Fig. S5A, Fig. S6]
